# Supplementary material for: A High-Protein Diet Promotes Atrial Arrhythmogenesis via Absent-in-Melanoma 2 Inflammasome
Source: Cells. 2024 Jan 5;13(2):108. doi: 10.3390/cells13020108 (PMC10814244; doi:10.3390/cells13020108)
Supplement: Supplementary file 1 [file cells-13-00108-s001.zip]

Archive with 1 entries (1 files):
- cells-2804173-supplementary.pdf
